# Supplementary material for: Specific Activation of T Cells by an ACE2-Based CAR-Like Receptor upon Recognition of SARS-CoV-2 Spike Protein
Source: Int J Mol Sci. 2023 Apr 21;24(8):7641. doi: 10.3390/ijms24087641 (PMC10145580; doi:10.3390/ijms24087641)
Supplement: Supplementary file 1 [file ijms-24-07641-s001.zip]

Archive with 2,851 entries (2,846 files):
- Cocultures/
- Cocultures/CAR AO 1.1 D1 A1_Plot1.bmp
- __MACOSX/
- __MACOSX/Cocultures/
- __MACOSX/Cocultures/._CAR AO 1.1 D1 A1_Plot1.bmp
- Cocultures/CAR AO 1.1 D1 A1_Plot2.bmp
- __MACOSX/Cocultures/._CAR AO 1.1 D1 A1_Plot2.bmp
- Cocultures/CAR AO 1.1 D1 A1_Plot3.bmp
- __MACOSX/Cocultures/._CAR AO 1.1 D1 A1_Plot3.bmp
- Cocultures/CAR AO 1.1 D1 A1_Plot4.bmp
- __MACOSX/Cocultures/._CAR AO 1.1 D1 A1_Plot4.bmp
- Cocultures/CAR AO 1.1 D1 A1_Plot5.bmp
- __MACOSX/Cocultures/._CAR AO 1.1 D1 A1_Plot5.bmp
- Cocultures/CAR AO 1.1 D1 A1_Plot6.bmp
- __MACOSX/Cocultures/._CAR AO 1.1 D1 A1_Plot6.bmp
- Cocultures/CAR AO 1.1 D1 A1_Plot7.bmp
- __MACOSX/Cocultures/._CAR AO 1.1 D1 A1_Plot7.bmp
- Cocultures/CAR AO 1.1 D1 A1_Plot8.bmp
- __MACOSX/Cocultures/._CAR AO 1.1 D1 A1_Plot8.bmp
- Cocultures/CAR AO 1.1 D1 A1_Statistics1.bmp
- __MACOSX/Cocultures/._CAR AO 1.1 D1 A1_Statistics1.bmp
- Cocultures/CAR AO 1.1 D1 A2_Plot1.bmp
- __MACOSX/Cocultures/._CAR AO 1.1 D1 A2_Plot1.bmp
- Cocultures/CAR AO 1.1 D1 A2_Plot2.bmp
- __MACOSX/Cocultures/._CAR AO 1.1 D1 A2_Plot2.bmp
- Cocultures/CAR AO 1.1 D1 A2_Plot3.bmp
- __MACOSX/Cocultures/._CAR AO 1.1 D1 A2_Plot3.bmp
- Cocultures/CAR AO 1.1 D1 A2_Plot4.bmp
- __MACOSX/Cocultures/._CAR AO 1.1 D1 A2_Plot4.bmp
- Cocultures/CAR AO 1.1 D1 A2_Plot5.bmp
- __MACOSX/Cocultures/._CAR AO 1.1 D1 A2_Plot5.bmp
- Cocultures/CAR AO 1.1 D1 A2_Plot6.bmp
- __MACOSX/Cocultures/._CAR AO 1.1 D1 A2_Plot6.bmp
- Cocultures/CAR AO 1.1 D1 A2_Plot7.bmp
- __MACOSX/Cocultures/._CAR AO 1.1 D1 A2_Plot7.bmp
- Cocultures/CAR AO 1.1 D1 A2_Plot8.bmp
- __MACOSX/Cocultures/._CAR AO 1.1 D1 A2_Plot8.bmp
- Cocultures/CAR AO 1.1 D1 A2_Statistics1.bmp
- __MACOSX/Cocultures/._CAR AO 1.1 D1 A2_Statistics1.bmp
- Cocultures/CAR AO 1.1 D1 A3_Plot1.bmp
- __MACOSX/Cocultures/._CAR AO 1.1 D1 A3_Plot1.bmp
- Cocultures/CAR AO 1.1 D1 A3_Plot2.bmp
- __MACOSX/Cocultures/._CAR AO 1.1 D1 A3_Plot2.bmp
- Cocultures/CAR AO 1.1 D1 A3_Plot3.bmp
- __MACOSX/Cocultures/._CAR AO 1.1 D1 A3_Plot3.bmp
- Cocultures/CAR AO 1.1 D1 A3_Plot4.bmp
- __MACOSX/Cocultures/._CAR AO 1.1 D1 A3_Plot4.bmp
- Cocultures/CAR AO 1.1 D1 A3_Plot5.bmp
- __MACOSX/Cocultures/._CAR AO 1.1 D1 A3_Plot5.bmp
- Cocultures/CAR AO 1.1 D1 A3_Plot6.bmp
- __MACOSX/Cocultures/._CAR AO 1.1 D1 A3_Plot6.bmp
- Cocultures/CAR AO 1.1 D1 A3_Plot7.bmp
- __MACOSX/Cocultures/._CAR AO 1.1 D1 A3_Plot7.bmp
- Cocultures/CAR AO 1.1 D1 A3_Plot8.bmp
- __MACOSX/Cocultures/._CAR AO 1.1 D1 A3_Plot8.bmp
- Cocultures/CAR AO 1.1 D1 A3_Statistics1.bmp
- __MACOSX/Cocultures/._CAR AO 1.1 D1 A3_Statistics1.bmp
- Cocultures/CAR AO 1.1 D2 A1_Plot1.bmp
- __MACOSX/Cocultures/._CAR AO 1.1 D2 A1_Plot1.bmp
- Cocultures/CAR AO 1.1 D2 A1_Plot2.bmp
- __MACOSX/Cocultures/._CAR AO 1.1 D2 A1_Plot2.bmp
- Cocultures/CAR AO 1.1 D2 A1_Plot3.bmp
- __MACOSX/Cocultures/._CAR AO 1.1 D2 A1_Plot3.bmp
- Cocultures/CAR AO 1.1 D2 A1_Plot4.bmp
- __MACOSX/Cocultures/._CAR AO 1.1 D2 A1_Plot4.bmp
- Cocultures/CAR AO 1.1 D2 A1_Plot5.bmp
- __MACOSX/Cocultures/._CAR AO 1.1 D2 A1_Plot5.bmp
- Cocultures/CAR AO 1.1 D2 A1_Plot6.bmp
- __MACOSX/Cocultures/._CAR AO 1.1 D2 A1_Plot6.bmp
- Cocultures/CAR AO 1.1 D2 A1_Plot7.bmp
- __MACOSX/Cocultures/._CAR AO 1.1 D2 A1_Plot7.bmp
- Cocultures/CAR AO 1.1 D2 A1_Plot8.bmp
- __MACOSX/Cocultures/._CAR AO 1.1 D2 A1_Plot8.bmp
- Cocultures/CAR AO 1.1 D2 A1_Statistics1.bmp
- __MACOSX/Cocultures/._CAR AO 1.1 D2 A1_Statistics1.bmp
- Cocultures/CAR AO 1.1 D2 A2_Plot1.bmp
- __MACOSX/Cocultures/._CAR AO 1.1 D2 A2_Plot1.bmp
- Cocultures/CAR AO 1.1 D2 A2_Plot2.bmp
- __MACOSX/Cocultures/._CAR AO 1.1 D2 A2_Plot2.bmp
- Cocultures/CAR AO 1.1 D2 A2_Plot3.bmp
- __MACOSX/Cocultures/._CAR AO 1.1 D2 A2_Plot3.bmp
- Cocultures/CAR AO 1.1 D2 A2_Plot4.bmp
- __MACOSX/Cocultures/._CAR AO 1.1 D2 A2_Plot4.bmp
- Cocultures/CAR AO 1.1 D2 A2_Plot5.bmp
- __MACOSX/Cocultures/._CAR AO 1.1 D2 A2_Plot5.bmp
- Cocultures/CAR AO 1.1 D2 A2_Plot6.bmp
- __MACOSX/Cocultures/._CAR AO 1.1 D2 A2_Plot6.bmp
- Cocultures/CAR AO 1.1 D2 A2_Plot7.bmp
- __MACOSX/Cocultures/._CAR AO 1.1 D2 A2_Plot7.bmp
- Cocultures/CAR AO 1.1 D2 A2_Plot8.bmp
- __MACOSX/Cocultures/._CAR AO 1.1 D2 A2_Plot8.bmp
- Cocultures/CAR AO 1.1 D2 A2_Statistics1.bmp
- __MACOSX/Cocultures/._CAR AO 1.1 D2 A2_Statistics1.bmp
- Cocultures/CAR AO 1.1 D2 A3_Plot1.bmp
- __MACOSX/Cocultures/._CAR AO 1.1 D2 A3_Plot1.bmp
- Cocultures/CAR AO 1.1 D2 A3_Plot2.bmp
- __MACOSX/Cocultures/._CAR AO 1.1 D2 A3_Plot2.bmp
- Cocultures/CAR AO 1.1 D2 A3_Plot3.bmp
- __MACOSX/Cocultures/._CAR AO 1.1 D2 A3_Plot3.bmp
- Cocultures/CAR AO 1.1 D2 A3_Plot4.bmp
- __MACOSX/Cocultures/._CAR AO 1.1 D2 A3_Plot4.bmp
- Cocultures/CAR AO 1.1 D2 A3_Plot5.bmp
- __MACOSX/Cocultures/._CAR AO 1.1 D2 A3_Plot5.bmp
- Cocultures/CAR AO 1.1 D2 A3_Plot6.bmp
- __MACOSX/Cocultures/._CAR AO 1.1 D2 A3_Plot6.bmp
- Cocultures/CAR AO 1.1 D2 A3_Plot7.bmp
- __MACOSX/Cocultures/._CAR AO 1.1 D2 A3_Plot7.bmp
- Cocultures/CAR AO 1.1 D2 A3_Plot8.bmp
- __MACOSX/Cocultures/._CAR AO 1.1 D2 A3_Plot8.bmp
- Cocultures/CAR AO 1.1 D2 A3_Statistics1.bmp
- __MACOSX/Cocultures/._CAR AO 1.1 D2 A3_Statistics1.bmp
- Cocultures/CAR AO 1.1 D3 A1_Plot1.bmp
- __MACOSX/Cocultures/._CAR AO 1.1 D3 A1_Plot1.bmp
- Cocultures/CAR AO 1.1 D3 A1_Plot2.bmp
- __MACOSX/Cocultures/._CAR AO 1.1 D3 A1_Plot2.bmp
- Cocultures/CAR AO 1.1 D3 A1_Plot3.bmp
- __MACOSX/Cocultures/._CAR AO 1.1 D3 A1_Plot3.bmp
- Cocultures/CAR AO 1.1 D3 A1_Plot4.bmp
- __MACOSX/Cocultures/._CAR AO 1.1 D3 A1_Plot4.bmp
- Cocultures/CAR AO 1.1 D3 A1_Plot5.bmp
- __MACOSX/Cocultures/._CAR AO 1.1 D3 A1_Plot5.bmp
- Cocultures/CAR AO 1.1 D3 A1_Plot6.bmp
- __MACOSX/Cocultures/._CAR AO 1.1 D3 A1_Plot6.bmp
- Cocultures/CAR AO 1.1 D3 A1_Plot7.bmp
- __MACOSX/Cocultures/._CAR AO 1.1 D3 A1_Plot7.bmp
- Cocultures/CAR AO 1.1 D3 A1_Plot8.bmp
- __MACOSX/Cocultures/._CAR AO 1.1 D3 A1_Plot8.bmp
- Cocultures/CAR AO 1.1 D3 A1_Statistics1.bmp
- __MACOSX/Cocultures/._CAR AO 1.1 D3 A1_Statistics1.bmp
- Cocultures/CAR AO 1.1 D3 A2_Plot1.bmp
- __MACOSX/Cocultures/._CAR AO 1.1 D3 A2_Plot1.bmp
- Cocultures/CAR AO 1.1 D3 A2_Plot2.bmp
- __MACOSX/Cocultures/._CAR AO 1.1 D3 A2_Plot2.bmp
- Cocultures/CAR AO 1.1 D3 A2_Plot3.bmp
- __MACOSX/Cocultures/._CAR AO 1.1 D3 A2_Plot3.bmp
- Cocultures/CAR AO 1.1 D3 A2_Plot4.bmp
- __MACOSX/Cocultures/._CAR AO 1.1 D3 A2_Plot4.bmp
- Cocultures/CAR AO 1.1 D3 A2_Plot5.bmp
- __MACOSX/Cocultures/._CAR AO 1.1 D3 A2_Plot5.bmp
- Cocultures/CAR AO 1.1 D3 A2_Plot6.bmp
- __MACOSX/Cocultures/._CAR AO 1.1 D3 A2_Plot6.bmp
- Cocultures/CAR AO 1.1 D3 A2_Plot7.bmp
- __MACOSX/Cocultures/._CAR AO 1.1 D3 A2_Plot7.bmp
- Cocultures/CAR AO 1.1 D3 A2_Plot8.bmp
- __MACOSX/Cocultures/._CAR AO 1.1 D3 A2_Plot8.bmp
- Cocultures/CAR AO 1.1 D3 A2_Statistics1.bmp
- __MACOSX/Cocultures/._CAR AO 1.1 D3 A2_Statistics1.bmp
- Cocultures/CAR AO 1.1 D3 A3_Plot1.bmp
- __MACOSX/Cocultures/._CAR AO 1.1 D3 A3_Plot1.bmp
- Cocultures/CAR AO 1.1 D3 A3_Plot2.bmp
- __MACOSX/Cocultures/._CAR AO 1.1 D3 A3_Plot2.bmp
- Cocultures/CAR AO 1.1 D3 A3_Plot3.bmp
- __MACOSX/Cocultures/._CAR AO 1.1 D3 A3_Plot3.bmp
- Cocultures/CAR AO 1.1 D3 A3_Plot4.bmp
- __MACOSX/Cocultures/._CAR AO 1.1 D3 A3_Plot4.bmp
- Cocultures/CAR AO 1.1 D3 A3_Plot5.bmp
- __MACOSX/Cocultures/._CAR AO 1.1 D3 A3_Plot5.bmp
- Cocultures/CAR AO 1.1 D3 A3_Plot6.bmp
- __MACOSX/Cocultures/._CAR AO 1.1 D3 A3_Plot6.bmp
- Cocultures/CAR AO 1.1 D3 A3_Plot7.bmp
- __MACOSX/Cocultures/._CAR AO 1.1 D3 A3_Plot7.bmp
- Cocultures/CAR AO 1.1 D3 A3_Plot8.bmp
- __MACOSX/Cocultures/._CAR AO 1.1 D3 A3_Plot8.bmp
- Cocultures/CAR AO 1.1 D3 A3_Statistics1.bmp
- __MACOSX/Cocultures/._CAR AO 1.1 D3 A3_Statistics1.bmp
- Cocultures/CAR AO 1.10 D1 A1_Plot1.bmp
- __MACOSX/Cocultures/._CAR AO 1.10 D1 A1_Plot1.bmp
- Cocultures/CAR AO 1.10 D1 A1_Plot2.bmp
- __MACOSX/Cocultures/._CAR AO 1.10 D1 A1_Plot2.bmp
- Cocultures/CAR AO 1.10 D1 A1_Plot3.bmp
- __MACOSX/Cocultures/._CAR AO 1.10 D1 A1_Plot3.bmp
- Cocultures/CAR AO 1.10 D1 A1_Plot4.bmp
- __MACOSX/Cocultures/._CAR AO 1.10 D1 A1_Plot4.bmp
- Cocultures/CAR AO 1.10 D1 A1_Plot5.bmp
- __MACOSX/Cocultures/._CAR AO 1.10 D1 A1_Plot5.bmp
- Cocultures/CAR AO 1.10 D1 A1_Plot6.bmp
- __MACOSX/Cocultures/._CAR AO 1.10 D1 A1_Plot6.bmp
- Cocultures/CAR AO 1.10 D1 A1_Plot7.bmp
- __MACOSX/Cocultures/._CAR AO 1.10 D1 A1_Plot7.bmp
- Cocultures/CAR AO 1.10 D1 A1_Plot8.bmp
- __MACOSX/Cocultures/._CAR AO 1.10 D1 A1_Plot8.bmp
- Cocultures/CAR AO 1.10 D1 A1_Statistics1.bmp
- __MACOSX/Cocultures/._CAR AO 1.10 D1 A1_Statistics1.bmp
- Cocultures/CAR AO 1.10 D1 A2_Plot1.bmp
- __MACOSX/Cocultures/._CAR AO 1.10 D1 A2_Plot1.bmp
- Cocultures/CAR AO 1.10 D1 A2_Plot2.bmp
- __MACOSX/Cocultures/._CAR AO 1.10 D1 A2_Plot2.bmp
- Cocultures/CAR AO 1.10 D1 A2_Plot3.bmp
- __MACOSX/Cocultures/._CAR AO 1.10 D1 A2_Plot3.bmp
- Cocultures/CAR AO 1.10 D1 A2_Plot4.bmp
- __MACOSX/Cocultures/._CAR AO 1.10 D1 A2_Plot4.bmp
- Cocultures/CAR AO 1.10 D1 A2_Plot5.bmp
- __MACOSX/Cocultures/._CAR AO 1.10 D1 A2_Plot5.bmp
- Cocultures/CAR AO 1.10 D1 A2_Plot6.bmp
- __MACOSX/Cocultures/._CAR AO 1.10 D1 A2_Plot6.bmp
- Cocultures/CAR AO 1.10 D1 A2_Plot7.bmp
- __MACOSX/Cocultures/._CAR AO 1.10 D1 A2_Plot7.bmp
- Cocultures/CAR AO 1.10 D1 A2_Plot8.bmp
- __MACOSX/Cocultures/._CAR AO 1.10 D1 A2_Plot8.bmp
- Cocultures/CAR AO 1.10 D1 A2_Statistics1.bmp
- __MACOSX/Cocultures/._CAR AO 1.10 D1 A2_Statistics1.bmp
- Cocultures/CAR AO 1.10 D1 A3_Plot1.bmp
- __MACOSX/Cocultures/._CAR AO 1.10 D1 A3_Plot1.bmp
- Cocultures/CAR AO 1.10 D1 A3_Plot2.bmp
- __MACOSX/Cocultures/._CAR AO 1.10 D1 A3_Plot2.bmp
- Cocultures/CAR AO 1.10 D1 A3_Plot3.bmp
- __MACOSX/Cocultures/._CAR AO 1.10 D1 A3_Plot3.bmp
- Cocultures/CAR AO 1.10 D1 A3_Plot4.bmp
- __MACOSX/Cocultures/._CAR AO 1.10 D1 A3_Plot4.bmp
- Cocultures/CAR AO 1.10 D1 A3_Plot5.bmp
- __MACOSX/Cocultures/._CAR AO 1.10 D1 A3_Plot5.bmp
- Cocultures/CAR AO 1.10 D1 A3_Plot6.bmp
- __MACOSX/Cocultures/._CAR AO 1.10 D1 A3_Plot6.bmp
- Cocultures/CAR AO 1.10 D1 A3_Plot7.bmp
- __MACOSX/Cocultures/._CAR AO 1.10 D1 A3_Plot7.bmp
- Cocultures/CAR AO 1.10 D1 A3_Plot8.bmp
- __MACOSX/Cocultures/._CAR AO 1.10 D1 A3_Plot8.bmp
- Cocultures/CAR AO 1.10 D1 A3_Statistics1.bmp
- __MACOSX/Cocultures/._CAR AO 1.10 D1 A3_Statistics1.bmp
- Cocultures/CAR AO 1.10 D2 A1_Plot1.bmp
- __MACOSX/Cocultures/._CAR AO 1.10 D2 A1_Plot1.bmp
- Cocultures/CAR AO 1.10 D2 A1_Plot2.bmp
- __MACOSX/Cocultures/._CAR AO 1.10 D2 A1_Plot2.bmp
- Cocultures/CAR AO 1.10 D2 A1_Plot3.bmp
- __MACOSX/Cocultures/._CAR AO 1.10 D2 A1_Plot3.bmp
- Cocultures/CAR AO 1.10 D2 A1_Plot4.bmp
- __MACOSX/Cocultures/._CAR AO 1.10 D2 A1_Plot4.bmp
- Cocultures/CAR AO 1.10 D2 A1_Plot5.bmp
- __MACOSX/Cocultures/._CAR AO 1.10 D2 A1_Plot5.bmp
- Cocultures/CAR AO 1.10 D2 A1_Plot6.bmp
- __MACOSX/Cocultures/._CAR AO 1.10 D2 A1_Plot6.bmp
- Cocultures/CAR AO 1.10 D2 A1_Plot7.bmp
- __MACOSX/Cocultures/._CAR AO 1.10 D2 A1_Plot7.bmp
- Cocultures/CAR AO 1.10 D2 A1_Plot8.bmp
- __MACOSX/Cocultures/._CAR AO 1.10 D2 A1_Plot8.bmp
- Cocultures/CAR AO 1.10 D2 A1_Statistics1.bmp
- __MACOSX/Cocultures/._CAR AO 1.10 D2 A1_Statistics1.bmp
- Cocultures/CAR AO 1.10 D2 A2_Plot1.bmp
- __MACOSX/Cocultures/._CAR AO 1.10 D2 A2_Plot1.bmp
- Cocultures/CAR AO 1.10 D2 A2_Plot2.bmp
- __MACOSX/Cocultures/._CAR AO 1.10 D2 A2_Plot2.bmp
- Cocultures/CAR AO 1.10 D2 A2_Plot3.bmp
- __MACOSX/Cocultures/._CAR AO 1.10 D2 A2_Plot3.bmp
- Cocultures/CAR AO 1.10 D2 A2_Plot4.bmp
- __MACOSX/Cocultures/._CAR AO 1.10 D2 A2_Plot4.bmp
- Cocultures/CAR AO 1.10 D2 A2_Plot5.bmp
- __MACOSX/Cocultures/._CAR AO 1.10 D2 A2_Plot5.bmp
- Cocultures/CAR AO 1.10 D2 A2_Plot6.bmp
- __MACOSX/Cocultures/._CAR AO 1.10 D2 A2_Plot6.bmp
- Cocultures/CAR AO 1.10 D2 A2_Plot7.bmp
- __MACOSX/Cocultures/._CAR AO 1.10 D2 A2_Plot7.bmp
- Cocultures/CAR AO 1.10 D2 A2_Plot8.bmp
- __MACOSX/Cocultures/._CAR AO 1.10 D2 A2_Plot8.bmp
- Cocultures/CAR AO 1.10 D2 A2_Statistics1.bmp
- __MACOSX/Cocultures/._CAR AO 1.10 D2 A2_Statistics1.bmp
- Cocultures/CAR AO 1.10 D3 A1_Plot1.bmp
- __MACOSX/Cocultures/._CAR AO 1.10 D3 A1_Plot1.bmp
- Cocultures/CAR AO 1.10 D3 A1_Plot2.bmp
- __MACOSX/Cocultures/._CAR AO 1.10 D3 A1_Plot2.bmp
- Cocultures/CAR AO 1.10 D3 A1_Plot3.bmp
- __MACOSX/Cocultures/._CAR AO 1.10 D3 A1_Plot3.bmp
- Cocultures/CAR AO 1.10 D3 A1_Plot4.bmp
- __MACOSX/Cocultures/._CAR AO 1.10 D3 A1_Plot4.bmp
- Cocultures/CAR AO 1.10 D3 A1_Plot5.bmp
- __MACOSX/Cocultures/._CAR AO 1.10 D3 A1_Plot5.bmp
- Cocultures/CAR AO 1.10 D3 A1_Plot6.bmp
- __MACOSX/Cocultures/._CAR AO 1.10 D3 A1_Plot6.bmp
- Cocultures/CAR AO 1.10 D3 A1_Plot7.bmp
- __MACOSX/Cocultures/._CAR AO 1.10 D3 A1_Plot7.bmp
- Cocultures/CAR AO 1.10 D3 A1_Plot8.bmp
- __MACOSX/Cocultures/._CAR AO 1.10 D3 A1_Plot8.bmp
- Cocultures/CAR AO 1.10 D3 A1_Statistics1.bmp
- __MACOSX/Cocultures/._CAR AO 1.10 D3 A1_Statistics1.bmp
- Cocultures/CAR AO 1.10 D3 A2_Plot1.bmp
- __MACOSX/Cocultures/._CAR AO 1.10 D3 A2_Plot1.bmp
- Cocultures/CAR AO 1.10 D3 A2_Plot2.bmp
- __MACOSX/Cocultures/._CAR AO 1.10 D3 A2_Plot2.bmp
- Cocultures/CAR AO 1.10 D3 A2_Plot3.bmp
- __MACOSX/Cocultures/._CAR AO 1.10 D3 A2_Plot3.bmp
- Cocultures/CAR AO 1.10 D3 A2_Plot4.bmp
- __MACOSX/Cocultures/._CAR AO 1.10 D3 A2_Plot4.bmp
- Cocultures/CAR AO 1.10 D3 A2_Plot5.bmp
- __MACOSX/Cocultures/._CAR AO 1.10 D3 A2_Plot5.bmp
- Cocultures/CAR AO 1.10 D3 A2_Plot6.bmp
- __MACOSX/Cocultures/._CAR AO 1.10 D3 A2_Plot6.bmp
- Cocultures/CAR AO 1.10 D3 A2_Plot7.bmp
- __MACOSX/Cocultures/._CAR AO 1.10 D3 A2_Plot7.bmp
- Cocultures/CAR AO 1.10 D3 A2_Plot8.bmp
- __MACOSX/Cocultures/._CAR AO 1.10 D3 A2_Plot8.bmp
- Cocultures/CAR AO 1.10 D3 A2_Statistics1.bmp
- __MACOSX/Cocultures/._CAR AO 1.10 D3 A2_Statistics1.bmp
- Cocultures/CAR AO 1.10 D3 A3_Plot1.bmp
- __MACOSX/Cocultures/._CAR AO 1.10 D3 A3_Plot1.bmp
- Cocultures/CAR AO 1.10 D3 A3_Plot2.bmp
- __MACOSX/Cocultures/._CAR AO 1.10 D3 A3_Plot2.bmp
- Cocultures/CAR AO 1.10 D3 A3_Plot3.bmp
- __MACOSX/Cocultures/._CAR AO 1.10 D3 A3_Plot3.bmp
- Cocultures/CAR AO 1.10 D3 A3_Plot4.bmp
- __MACOSX/Cocultures/._CAR AO 1.10 D3 A3_Plot4.bmp
- Cocultures/CAR AO 1.10 D3 A3_Plot5.bmp
[truncated: 2,551 more entries]
